# Supplementary material for: Kinetics of Carboxylic Acids Formation During Polypropylene Thermooxidation in Water Saturated with Pressurized Oxygen
Source: Polymers (Basel). 2025 Oct 7;17(19):2696. doi: 10.3390/polym17192696 (PMC12526518; doi:10.3390/polym17192696)
Supplement: Supplementary file 1 [file polymers-17-02696-s001.zip]

Archive with 2 entries (2 files):
- supplementary_PP_Pol_revised_2.pdf
- Video_S1.MP4
